# Supplementary material for: Effects of Combined Upper and Lower Limb Plyometric Training Interventions on Physical Fitness in Athletes: A Systematic Review with Meta-Analysis
Source: Int J Environ Res Public Health. 2022 Dec 28;20(1):482. doi: 10.3390/ijerph20010482 (PMC9819760; doi:10.3390/ijerph20010482)
Supplement: Supplementary file 1 [file ijerph-20-00482-s001.zip]

Archive with 2 entries (2 files):
- Table S1. Search strategy.pdf
- Table S2. Data for meta-analysis.pdf
